# Supplementary material for: Chromosomal Aberration t(14;17)(q32;q21) Simultaneously Activates HOXB5 and miR10a in Triple-Hit B-Cell Lymphoma
Source: Biomedicines. 2023 Jun 19;11(6):1758. doi: 10.3390/biomedicines11061758 (PMC10296542; doi:10.3390/biomedicines11061758)
Supplement: Supplementary file 1 [file biomedicines-11-01758-s001.zip]

Archive with 1 entries (1 files):
- biomedicines-2453159-supplementary.pdf
